# Supplementary material for: Real-world comparative effectiveness of SARS-CoV-2 primary vaccination campaigns against SARS-CoV-2 infections: a federated observational study emulating a target trial in three nations
Source: Eur J Public Health. 2026 Jan 7;36(2):ckaf247. doi: 10.1093/eurpub/ckaf247 (PMC13064525; doi:10.1093/eurpub/ckaf247)
Supplement: ckaf247_Supplementary_Data [file ckaf247_supplementary_data.zip]

Archive with 2 entries (2 files):
- ejph-2025-05-om-0441-File004.docx
- ejph-2025-05-om-0441-File005.docx
